# Supplementary material for: Recurrent mild cerebral ischemia: enhanced brain injury following acute compared to subacute recurrence in the rat
Source: BMC Neurosci. 2016 May 26;17:28. doi: 10.1186/s12868-016-0263-x (PMC4881167; doi:10.1186/s12868-016-0263-x)
Supplement: Supplementary file 1 — 10.1186/s12868-016-0263-x Histology assessments for Figure 1. Shown are the data for each animal for the 1d and 3d recurrent (Recur.) groups and the Sham (sh) plus 1d mild (mld) stroke group. The descriptive assessments, the H&E scores, the ED1 counts and the GFAP scores are presented. [file 12868_2016_263_MOESM1_ESM.xlsx]

## Sheet: Histology Fig 1
Hematoxylin and Eosin Assessment
Descriptive assessment - infarct (I), partial infarct (PI), selective necrosis (S) within cortex
1d Recur.	3d Recur.	sh+mld 1d
n=6	n=6	n=6
I	PI	S
I	S	S
I	S	S
I	PI	S
I	PI	S
I	PI	S
H&E Score (4 regions, cummulative 0 to 4)
1d Recur.	3d Recur.	sh+mld 1d
16	6	2
16	6	4
11	6	3
12	8	2
12	9	3
12	9	4
ED1 Score 7d post Recurrent			N.D. = not done, only subgroup stained
Region 1				Region 2				Region 3				Average
1d Recur.	3d Recur.	sh+mld 1d		1d Recur.	3d Recur.	sh+mld 1d		1d Recur.	3d Recur.	sh+mld 1d		1d Recur.	3d Recur.	sh+mld 1d
373	94	2		399	72	2		323	76	2		365	80.6667	2
402	8	0		530	7	0		570	3	0		500.667	6	0
615	36	0		570	36	0		628	39	0		604.333	37	0
425	101	N.D.		422	129	N.D.		534	93	N.D.		460.333	108	N.D.
338	0	N.D.		307	0	N.D.		380	2	N.D.		341.667	1	N.D.
tissue loss	7	N.D.		NA	3	N.D.		NA	3	N.D.			4	N.D.
GFAP score
1d Recur.	3d Recur.	sh+mld 1d
9	1	0
13	0	1
12	8	1
8	10	N.D.
10	6	N.D.
tissue loss	6	N.D.
