# Supplementary material for: Recurrent mild cerebral ischemia: enhanced brain injury following acute compared to subacute recurrence in the rat
Source: BMC Neurosci. 2016 May 26;17:28. doi: 10.1186/s12868-016-0263-x (PMC4881167; doi:10.1186/s12868-016-0263-x)
Supplement: Supplementary file 2 — 10.1186/s12868-016-0263-x Physiological measures for each animal in the 1d and 3d recurrent mild ischemic insult groups. Shown are the doppler flow measures (% baseline), rectal temperature, mean arterial blood pressure (MABP) and blood gas values. [file 12868_2016_263_MOESM2_ESM.xlsx]

## Sheet: Sheet1
CBF	(% Baseline)
1st During		1st Post				2nd During		2nd Post
Recurrent (1D)	Recurrent (3D)	Recurrent (1D)	Recurrent (3D)			Recurrent (1D)	Recurrent (3D)	Recurrent (1D)	Recurrent (3D)
0.033	0.0782	0.8169	0.944			0.0456	0.0615	1.2044	0.864
0.0685	0.0508	0.8333	0.8662			0.0619	0.049	1.2265	0.9605
0.0729	0.0221	1.41	1.1031			0.0778	0.093	0.7997	0.865
0.0241	0.062	0.9227	0.93			0.0488	0.016	1.0369	1.24
0.0679	0.088	0.803	0.92			0.0293	0.08	0.8136	1.27
0.043	0.094	0.61	1.23			0.03	0.08	1.22	0.96
Rectal T	(oC)
1st During		1st Post				2nd During		2nd Post
Recurrent (1D)	Recurrent (3D)	Recurrent (1D)	Recurrent (3D)			Recurrent (1D)	Recurrent (3D)	Recurrent (1D)	Recurrent (3D)
37.5	37.6	37.1	37.4			37.4	37.6	37.3	37.4
37.1	37.9	37.3	37.5			37.1	37.3	36.8	37.2
37.6	36.9	37.57	37.6			37.1	36.8	37.3	36.2
37.2	37.8	37.1	37.7			37.2	37.9	37.1	37.4
37.6	37.7	37.2	37.4			37.1	38	37.2	37.6
37.4	37.8	37.4	38			37.5	38.3	37.6	37.5
MABP	(mm Hg)
Recurrent (1D)	Recurrent (3D)
88	99
95	84
90	72
84	102
95	81
65	90
Blood Gas Measures (NA - analyzer down)
PO2			PCO2			PH			Blood Glucose			Hematocrit
Recurrent (1D)	Recurrent (3D)		Recurrent (1D)	Recurrent (3D)		Recurrent (1D)	Recurrent (3D)		Recurrent (1D)	Recurrent (3D)		Recurrent (1D)	Recurrent (3D)
102	114		43	36.2		7.35	7.36		15.9	13.6		40	33
90	NA		43	NA		7.36	NA		14.9	NA		43	NA
107	110		43	42		7.35	7.29		16.8	9.7		43	39
105	103.7		45	40.1		7.33	7.36		10.9	12.8		38	37
108	101.3		47	37.8		7.35	7.38		12	11		38	39
NA	115		NA	37		NA	7.41		11	11		NA	41
