# Supplementary material for: Recurrent mild cerebral ischemia: enhanced brain injury following acute compared to subacute recurrence in the rat
Source: BMC Neurosci. 2016 May 26;17:28. doi: 10.1186/s12868-016-0263-x (PMC4881167; doi:10.1186/s12868-016-0263-x)
Supplement: Supplementary file 3 — 10.1186/s12868-016-0263-x Histological assessments for Figure 3. Shown are the data for each animal at either 1d or 3d post a single mild ischemic insult. The H&E scores, the ED1 counts and the GFAP scores are presented. [file 12868_2016_263_MOESM3_ESM.xlsx]

## Sheet: Histology for Fig 3
Hematoxylin and Eosin Score - Perfusion Fixation Time Post Single Mild MCAO
1d	3d	(4 cortical regions, cummulative 0-4)
3	5
3	6
3	4
5	13
9	5
3	9
2	7
4	4
ED1 Counts - Perfusion Fixation Time Post Single Mild MCAO (cells per Field)
Region 1			Region 2			Region 3			Average
1d	3d		1d	3d		1d	3d		1d	3d
0	15		0	20		0	17		0	17.3333
0	2		1	3		0	3		0.333333	2.66667
0	0		0	0		0	0		0	0
0	77		0	97		0	73		0	82.3333
40	0		61	0		48	0		49.6667	0
0	143		0	139		0	136		0	139.333
0	42		0	56		0	61		0	53
5	112		5	112		5	93		5	105.667
GFAP Score - Perfusion Fixation Time Post Single Mild MCAO
1d	3d	(4 cortical regions, cummulative 0-4)
4	2
1	3
0	2
1	0
2	0
2	3
0	0
2	4
