# Supplementary material for: Recurrent mild cerebral ischemia: enhanced brain injury following acute compared to subacute recurrence in the rat
Source: BMC Neurosci. 2016 May 26;17:28. doi: 10.1186/s12868-016-0263-x (PMC4881167; doi:10.1186/s12868-016-0263-x)
Supplement: Supplementary file 4 — 10.1186/s12868-016-0263-x Histological assessments for Figure 4. Shown are the data for each animal at either 1d or 3d post a single mild ischemic insult. Positive staining counts for TNF, Iba1 and EBA in addition to the Lectin scores and IgG gray level measures are presented. [file 12868_2016_263_MOESM4_ESM.xlsx]

## Sheet: Histology for Fig 4
TNF Counts per field - Perfusion Fixation Time Post Single Mild MCAO
Region 1			Region 2			Region 3			Average
1d	3d		1d	3d		1d	3d		1d	3d
5	22		5	10		4	22		4.66667	18
45	18		47	26		40	25		44	23
8	34		7	48		16	50		10.3333	44
28	70		40	68		30	75		32.6667	71
79	13		60	10		72	8		70.3333	10.3333
0	53		0	33		0	59		0	48.3333
0	61		0	60		0	67		0	62.6667
13	94		12	90		12	68		12.3333	84
Iba-1 staining of microglia			Total Cells or cells with short bushy or thick dendrites (altered morphology) stained per field (x200)
Contralateral						Ipsilateral
Total #/Field		Ramified/Bushy, #/Field				Total #/Field		Ramified/Bushy, #/Field
1d	3d	1d	3d			1d	3d	1d	3d
11	17	0	0			15	81	4	69
19	34	0	3			28	56	16	39
31	38	0	2			37	103	4	93
25	24	0	4			41	59	27	10
28	38	1	3			47	97	43	92
21	34	3	3			32	33	15	6
21	13	0	0			24	35	0	20
28	28	0	6			35	55	13	37
Lectin Score-
1d	3d		Score	R cortex microglial staining for lectin
0	2		0	no positive stain for non vascular lectin (bushy morphology)
1	0		1	some increase in lectin stain (bushy morphology)
1	2		2	marked increase in lectin stain within parenchyma (non vascular)
0	2
1	2
0	2
0	2
1	2
EBA - Perfusion Fixation Time Post Single Mild MCAO
Number of Vessels/Field			Only animals with technically good lectin staining (>0.90% area of FOV on Contral Side) included
Contralateral		Ipsilateral			(Ipsil/Contral)%
1d	3d	1d	3d		1d	3d
Exclude	236	Exclude	138			58.4746
Exclude	226	Exclude	168			74.3363
272.5	198	176	141		64.5872	71.2121
223	169	170	22		76.2332	13.0178
203	Exclude	177	Exclude		87.1921
273.5	158	234.5	115		85.7404	72.7848
243	222	153	95		62.963	42.7928
218	333	169	126		77.5229	37.8
IgG - Gray Level Measures using Image J				(Postive Control - Photothrombosis Sections)
1d Group					Gray Level Difference from Blank Background
Contral	Cont Blank	Ipsil	Ipsil Blank		Contral	Ipsil	Ipsil-Contral
235.6	241.3	233.8	238.5		5.7	4.7	-1
238.3	243.1	234.2	238.4		4.8	4.2	-0.6
233.3	237.9	234.8	238.1		4.6	3.3	-1.3
245.4	247.6	241.8	245		2.2	3.2	1
235.6	238.3	233.8	237.6		2.7	3.8	1.1
236.5	241.3	233.6	237.5		4.8	3.9	-0.9
224.4	235.2	230.4	238.5		10.8	8.1	-2.7
233.1	238.4	232.2	236.7		5.3	4.5	-0.8
3d Group
232.5	241.7	226.4	233.6		9.2	7.2	-2
233.3	238.2	233.3	239.1		4.9	5.8	0.9
237.4	241.9	234.6	237.9		4.5	3.3	-1.2
242.2	244.4	240.8	246.9		2.2	6.1	3.9
237.5	240.4	234.6	237.6		2.9	3	0.1
244.5	246.4	243.5	246.3		1.9	2.8	0.9
234	240.1	233.2	236.9		6.1	3.7	-2.4
238.9	243.4	233.2	237.1		4.5	3.9	-0.6
