# Supplementary material for: Recurrent mild cerebral ischemia: enhanced brain injury following acute compared to subacute recurrence in the rat
Source: BMC Neurosci. 2016 May 26;17:28. doi: 10.1186/s12868-016-0263-x (PMC4881167; doi:10.1186/s12868-016-0263-x)
Supplement: Supplementary file 5 — 10.1186/s12868-016-0263-x Complete blood analysis values for each of the animals in each group—the naïve control group, the control group with sham middle cerebral artery (MCA) surgery, the 1d post MCA occlusion and 3d post MCA occlusion groups. Presented are the numbers of white blood cells, lymphocytes, monocytes, granulocytes (x109/L) and the numbers of lymphocytes, monocytes and granuloctyes (% total white blood cells). Hematocrit and numbers of platelets are also presented. [file 12868_2016_263_MOESM5_ESM.xlsx]

## Sheet: Sheet1
		Hematology
10˄9/L				%			%	10˄10/L
White Bl Cells	Lymphocy	Monocyt	Granylocy	LYM%	MONO%	GRAN%	Hematocrit	Platelets
Naïve Control
7.3	6.1	0.2	1	83.5	1.9	14.6	39.99	76.7
6.2	4.8	0.3	1.1	77	5	18	40.4	65.3
5.5	3.9	0.5	1.1	72.3	6.1	21.6	35.3	78.9
7.9	6.4	0.2	1.3	81.3	2	16.7	39.3	64.6
6.9	5.2	0.4	1.3	75.4	5.1	19.5	36.9	66.1
1d post sham MCA surgery
7.7	4.9	0.2	2.6	63.8	1.8	34.4	37.4	71
6.9	4.7	0.5	1.7	68.2	6.5	25.3	38.9	80.2
15.2	10.2	0.9	4.1	66.8	6.3	26.9	40.6	74.1
8.4	5.1	0.7	2.6	60.2	8.3	31.5	33.3	65.7
7	4.2	0.2	2.6	60.4	2.5	37.1	35.6	63.7
1d post MCA
1.9	1.2	0.1	0.6	63.1	1.6	35.3	39.1	53.6
5.6	3.7	0.4	1.5	67.6	3.9	28.5	39.3	36.7
7.9	5	0.2	2.7	63.5	2.4	34.1	35.6	56.7
11.8	8.1	0.2	2.5	77.2	1.2	21.6	38.4	57.1
5	3.4	0.3	1.3	69.4	4	26.6	36	67.8
3d post MCA
9.2	7.3	0.4	1.5	79.1	4.7	16.2	37.5	92.2
15.5	11	0.4	4.1	70.9	2.8	26.3	37.6	73.8
7.8	5.9	0.4	1.5	75.8	4.9	19.3	41.5	67.2
8.3	6.3	0.4	1.6	75.4	4.7	19.9	38.9	78.1
7.5	5	0.6	1.9	66.8	7.7	25.5	33.4	66.6
